# Supplementary material for: Ultra-deep T cell receptor sequencing reveals the complexity and intratumour heterogeneity of T cell clones in renal cell carcinomas
Source: J Pathol. 2013 Nov 12;231(4):424–32. doi: 10.1002/path.4284 (PMC4241038; doi:10.1002/path.4284)
Supplement: Table S1 — Read counts across individual tumour regions for the 100 TCRb DNA sequences found, with the highest regional frequency in each of the four tumours [file path0231-0424-sd1.xlsx]

## Sheet: RMH002
Tumour region	R2	R6
Total reads	2615838	1183323
Sequence
TGAAGACAGCAGCTTCTACATCTGCAGTGCTAGAGTACACAGGGTTTCGGACTATGGCTA	4916	30545
TCTCAGTGACTCTGGCTTCTATCTCTGTGCCTTTACCGGGACACATAGCAATCAGCCCCA	42856	27313
AGCTTTCTATCTCTGTGCCAGTAGTATTCCCCGGGACAGCACCCCGCTGAGGGATGGCTA	46316	25290
GGACTCGGCCATGTATCTCTGTGCCAGCAGCTTAGTAAGTGGGATGGCAAACTATGGCTA	52862	2905
GCAGGAGGACTCGGCCGTGTATCTCTGTGCCAGCAGCTTAGGGGCAGTTGGCGGGGAGCT	52330	18725
GCAGGGGGACTCGGCCATGTATCTCTGTGCCAGCAGCTTGGATCCGAACACCGGGGAGCT	9135	22352
GGACTCGGCCGTGTATCTCTGTGCCAGCAGCTCCGGACCTTTCGGAGGCAATCAGCCCCA	3411	21040
TCTCAGTGACTCTGGCTTCTATCTCTGTGCCTGGAGTGTAATCCATAGCAATCAGCCCCA	29051	19425
CTCCCAGACATCTGTGTACTTCTGTGCCATCAGTGATTGGCAGTATAGCAATCAGCCCCA	3016	18906
TCTCAGTGACTCTGGCTTCTATCTCTGTGCCTGGAATTGGGGGGCACTCCTGGGTGAGCA	23510	18708
AGACTCGGCCCTGTATCTCTGCGCCAGCAGCCATACCGGACAGGGGGCATCCTATGGCTA	40723	2857
GAAGCTCCTTCTCAGTGACTCTGGCTTCTATCTCTGTGCCTGGAGTTACGGTTACGAGCA	37242	27
CCGCTCCCAGACATCTGTGTATTTCTGCGCCAGCCTACCCATAGACGGGCCCCATGGCTA	35395	919
GCGGGACTCGGCCATGTATCGCTGTGCCAGCAGCTTGTCGGGGCCAACGCAAGAGACCCA	11773	15404
GACCAGTGCCCATCCTGAAGACAGCAGCTTCTACATCTGCAGTGGTGGCAGTCCTGAAGC	11941	15078
TGCTCCCTCCCAGACATCTGTGTACTTCTGTGCCAGCAGTTACTCGAAGACCAATGAGCA	701	15024
TGCAGAGCTTGGGGACTCGGCCGTGTATCTCTGTGCCAGCAGCTTAGGTACCGGGGAGCT	12922	14575
AGAACTGGAGGATTCTGGAGTTTATTTCTGTGCCAGCAGCCTCTGGGGATCTGGCGAGCA	31684	3307
CAGTGACTCTGGCTTCTATCTCTGTGCCTGGAGTGCTAGCGGGGGGGCATTAGAGACCCA	30197	4528
ACAGCAGGAGGACTCGGCCGTGTATCTCTGTGCCAGCAGAGCGACAGGGAGGCATGGCTA	29844	1379
GCTGGGGGACTCAGCTTTGTATTTCTGTGCCAGCAGCGTAACTACAGGCGCCCTTGAAGC	24762	1447
TGCTCCCTCCCAGACATCTGTGTACTTCTGTGCCAGCAGACCATCGGGGAAAACTGAAGC	24747	1223
CTTGTTGCTGGGGGACTCGGCCCTCTATCTCTGTGCCAGCAGCTTGTCCAGCTACGAGCA	24176	1357
CTCAGCCCTGTATCTCTGCGCCAGCAGCCCCGACAGGGGAGGACTGGTGAGCTATGGCTA	2418	9485
AGAGCAGCGGGACTCGGCCATGTATCGCTGTGCCAGCAGCTTAGAAGGGTGGGAGACCCA	20778	42
TGCCCATCCTGAAGACAGCAGCTTCTACATCTGCAGTGCCTCGGGGACGACCGGGGAGCT	14620	8887
CTCCCAAACATCTGTGTACTTCTGTGCCAGCAGATACGACAGCGCGAACACCGGGGAGCT	19572	1122
CAACATGAGCCCTGAAGACAGCAGCATATATCTCTGCAGCGTTTATCAAACAGATACGCA	11642	8480
GCAGCCAGAAGACTCAGCCCTGTATCTCTGCGCCAGCAGGGGGGCTTTGAACACTGAAGC	7389	8187
ACAGCAGGAGGACTCCGCCGTGTATCTCTGTGCCAGCAGCTTAGGGAACACCGGGGAGCT	6204	7971
GAACCCGACAGCTTTCTATCTCTGTGCCAGTAGTAATCCCCGGACAGGGAACTATGGCTA	1280	7538
CTCCCAAACATCTGTGTACTTCTGTGCCAGCAGTTTTGACGGGGGGGCTGAAGAGACCCA	15500	1078
AGACTCAGCCCTGTATCTCTGCGCCAGCAGCCCGACCGGGACGCAGCGGTCGGGGGGTCT	1695	6894
CCTTCTCAGTGACTCTGGCTTCTATCTCTGTGCCTGGAGTGTATCGGGGGCGAATGGCTA	14881	674
GCCAGAAGACTCAGCCCTGTATCTCTGCGCCAGCAGCTTACGAGACTTGAACACTGAAGC	2889	6553
AGAGCAGGGGGACTCGGCCATGTATCTCTGTGCCAGCAGGGACGGGACGGACTATGGCTA	14004	2127
TCAGACATCTGTGTACTTCTGTGCCAGCAGTGACTCGAAACGGAGCTCCTACAATGAGCA	13850	839
GGGGGACTCGGCCATGTATCTCTGTGCCAGCAGCCTATCCTCAGGGGTTGGGACTGAAGC	13312	5442
CAGTGCCCATCCTGAAGACAGCAGCTTCTACATCTGCAGTGCGGGGACAGGGGCTGGCTA	2618	5928
CAACATGAGCCCTGAAGACAGCAGCATATATCTCTGCAGCGCCCCCGCCGGGGAGACCCA	0	5771
CTCCCAGACATCTGTGTACTTCTGTGCCAGCAGTTCCCCCGGGACAGCGAACACTGAAGC	99	5644
GCAGGGGGACTCGGCCATGTATCTCTGTGCCAGCAGCTTGGTAGCAAGCCCAGATACGCA	12380	707
AGACAGCAGCTTCTACATCTGCAGTGCTAGAGATCCGACAGGGGTTCACACCGGGGAGCT	3429	5549
GGAGCTGGGGGACTCGGCCCTTTATCTTTGCGCCAGCAGCTTGGGAAGTCTCGATACGCA	12141	3236
GAACCCGACAGCTTTCTATCTCTGTGCCAGTAGTATAATGTCGGGGGGGTTCAATGAGCA	1679	5096
GGAGCTGGACGACTCGGCCCTGTATCTCTGTGCCAGCAGCTCGGACAGCCTATATGGCTA	11232	4184
GGCCCTCTATCTCTGTGCCAGCAGCTCCCTACCGTGGACAGTCCCTCGGGAGACTGAAGC	11113	4424
CCAAAAGAACCCGACAGCTTTCTATCTCTGTGCCAGTAGTATAGGTCCGAGGGTCGAGCA	11060	936
ACAGCAGGAGGACTCGGCCGTGTATCTCTGTGCCAGCAGCCTGAGAAGGGAGGACGAGCA	2129	4940
GCAGGAGGACTCGGCCGTGTATCTCTGTGCCAGCAGCTTCGGACTAGCATCCTACGAGCA	299	4419
GGGGGACTCGGCCCTCTATCTCTGTGCCAGCAGCCATCAGGGGGCCTACAATCAGCCCCA	3309	4214
GGAGCTGGGGGACTCGGCCCTTTATCTTTGCGCCAGCAGCTTGGAGGGACCCGGGGAGCT	8913	521
GAACCCGACAGCTTTCTATCTCTGTGCCAGTAGAATAGGGACAGGGGGCGGTCAGCCCCA	8912	328
CTCCCAGACATCTGTATATTTCTGCGCCAGCAGTGACCGACAGGGTTACACAGATACGCA	2529	3955
CCAGACATCTGTGTACTTCTGTGCCAGCAGTTACTCCCCCAACGGGGGCACAGATACGCA	268	3624
GGACTCAGCCCTGTACTTCTGTGCCAGCAGCGGCGGGACCCCGGGGGGACAAGAGACCCA	7827	0
GTATCTCTGTGCCAGCAGCCCCTTAGTGGGGTCTGGGCGTTTAAAGCCCCGCTACGAGCA	7826	389
GACCAGTGCCCATCCTGAAGACAGCAGCTTCTACATCTGCAGTGACCAGAGGGTTGAAGC	6070	3422
GAGCCCTGAAGACAGCAGCATATATCTCTGCAGCGCCACGGGTCGGTGGAACACTGAAGC	0	3384
ACAGCAGGAGGACTCCGCCGTGTATCTCTGTGCCAGCAGCTTTAGCGGGACAGATACGCA	7453	2347
TGAAGACAGCAGCTTCTACATCTGCAGTGCTAGAGATATTAGCGGGGGTATCTACGAGCA	209	3315
GAGCCCTGAAGACAGCAGCATATATCTCTGCAGCGTTGGTGCCGGGATGCAAGAGACCCA	651	3305
GCTTGAGGACTCGGCCGTGTATCTCTGTGCCAGCAGCTTCCTGGCCGGGAACACTGAAGC	43	3210
TCCCTCCCAGACATCTGTGTACTTCTGTGCCAGCAGCCCCATAGGGAATGGAAACACCAT	886	3184
TCCTGAAGACAGCAGCTTCTACATCTGCAGTGCTCCTCCGGGCGGTGTGGTCAATGAGCA	60	3151
CCCTGAAGACAGCAGCATATATCTCTGCAGCGTTGGGGGTGGGGGGGTCGTTGAGACCCA	1326	3129
GCTGGGGGACTCGGCCCTGTATCTCTGTGCCAGCAGCTTGTGGCGGTACCAAGAGACCCA	4401	3101
CTCCCAGACATCTGTGTACTTCTGTGCCAGCAGTCCCAGGGGGCATAGGTCGGAGACCCA	842	3025
GCCAGAAGACTCGGCCCTGTATCTCTGCGCCAGCAGCCAAGATCTCCTGAACACTGAAGC	4696	2994
GGAGCTGGGGGACTCGGCCCTTTATCTTTGCGCCAGCAGCTTACGCCAAGGGGAAAAACT	6577	33
AGAAGACTCAGCCCTGTATCTCTGCGCCAGCAGCGCCCGTCCAGGGGGCGGCACTGAAGC	6457	1110
TGCTCCCTCCCAGACATCTGTGTACTTCTGTGCCAGCAGTTACTCGGGGGGGGAGCACCA	2089	2913
CATGAGCCCTGAAGACAGCAGCATATATCTCTGCAGCGTTGAGTTAGTCACCGGGGAGCT	6385	190
CTCGGCCCTTTATCTTTGCGCCAGCAGCTTGGAGGCCAGAAAACAGCTCACAGATACGCA	799	2858
ATCGGCCCAAAAGAACCCGACAGCTTTCTATCTCTGTGCCGGGGGACAGTATCAGCCCCA	1916	2830
GGACTCGGCCGTGTATCTCTGTGCCAGCAGCCGAACTAGCGGGGCTAGCACAGATACGCA	6240	679
TGCCCATCCTGAAGACAGCAGCTTCTACATCTGCAGTGCTAGCGGGGGCTCCTACGAGCA	6153	280
CTCCCAGACATCTGTGTACTTCTGTGCCAGCAGCCGACTAGCGGTTAACACCGGGGAGCT	372	2699
CTCCCAGACATCTGTGTACTTCTGTGCCAGCAGTTATACAGGGACCCTCACAGATACGCA	35	2641
GCAGGGGGACTCGGCCATGTATCTCTGTGCCAGCAGCTTCGGGTCCTCTGGAAACACCAT	5702	1609
GGAGGACTCGGCCGTGTATCTCTGTGCCAGCAGCCTCTGGATTAAGCTAAACACTGAAGC	1587	2569
CTCAGCTGTGTACTTCTGTGCCAGCAGTTCCCTTTATAGAGTGAGCTCCTACAATGAGCA	5597	908
TCCCTCCCAGACATCTGTGTACTTCTGTGCCAGCAGGCCGGGACAGGGGGACTATGGCTA	3448	2443
GCAGGAGGACTCGGCCGTGTATCTCTGTGCCAGCAGCTTAGTGGGTTCAAAAGAAAAACT	1142	2389
AGACAGCAGCTTCTACATCTGCAGTGCTAGAGATCTGGGGGGGCCAGAACTAGAGACCCA	5217	215
CTCCCAGACATCTGTGTACTTCTGTGCCAGCAGTGAGGGACTAGCGGGGGAGGCTGAGCA	71	2283
GGGGGACTCGGCCATGTATCTCTGTGCCAGCAGCCTTTTCGGGACAGGGGGAGATGGCTA	2075	2250
GCTTGAGGACTCGGCCGTGTATCTCTGTGCCAGCGGACTAGCGGGGGGGCCATACGAGCA	4942	212
AGACAGCAGCTTCTACATCTGCAGTGCTAGAGACCCAATAACAGGTCTCTACTACGAGCA	329	2217
CCATCCTGAAGACAGCAGCTTCTACATCTGCAGTGCTAGAGTAAGGGAGGCAGATACGCA	421	2208
GGAGGACTCCGCCGTGTATCTCTGTGCCAGCAGCTTAGAAGCGGGGGGGTCCTACGAGCA	37	2198
GCCAGAAGACTCGGCCCTGTATCTCTGCGCCAGCAGCCAAGACTGGGGTGCCGGGGAGCT	4813	1499
GCTCCTTCTCAGTGACTCTGGCTTCTATCTCTGTGCCTGGAACCTCGGGGGTCCTGAAGC	4791	1817
TCCCTCCCAGACATCTGTGTACTTCTGTGCCAGCAGTTACACAGGGCGCGTTGACGAGCA	256	2117
CTCTCAGACATCTGTGTACTTCTGTGCCAGCAGTGAAAGCGGGGGGGCCACAGATACGCA	4650	106
GGTAGTGCGAGGAGATTCGGCAGCTTATTTCTGTGCCAGCTCCACCGTCGGGACTGAGCA	4637	468
GGACTCAGCCATGTACTTCTGTGCCAGTTCCCGGACAGACTCCTCTGGGGCCAACGTCCT	182	2093
GCTTGAGGACTCGGCCGTGTATCTCTGTGCCAGCAGCTTTGGTCGGGGGGGGTACGAGCA	143	2093
GGACTCAGCTGTGTACTTCTGTGCCAGCAGTTCCCTGGACAGGGTTGCCTACAATGAGCA	4598	273
TCCCTCCCAAACATCTGTGTACTTCTGTGCCAGTAGTGTCCGGGACAGATCTTCACCCCT	1051	2024

## Sheet: RMH004
Tumour region	R2	R5	R7	R8
Total reads	1736371	1899305	1486505	1818886
Sequence
GGAGGACTCCGCCGTGTATCTCTGTGCCAGCAGCTTATCGGGCAGCTATAATCAGCCCCA	4535	4877	57928	18462
GCGGGACTCGGCCATGTATCGCTGTGCCAGCAGCTTAGAACCAGGCCGGAATGAAAAACT	61548	5328	10152	9053
ACTGGAGGATTCTGGAGTTTATTTCTGTGCCAGCAGCCAGATAGCGGGCTACAATGAGCA	2883	2394	27299	58038
GGCCGTGTATCTCTGTGCCAGCAGCCCGAGGGACTACTTAGCGGGAGGATCAGATACGCA	37019	3899	3523	2475
GGACTCGGCCATGTATCTCTGTGCCAGCAGCCAACGGATAAGCCAGACCCAAGAGACCCA	14704	26775	16715	35660
AGCCCTGTACTTCTGTGCCAGCAGCATCCGACAGGGGATTTCAACTGGGGCCAACGTCCT	5408	3247	17871	34454
CCTCCTCAGTGACTCTGGCTTCTATCTCTGTGCCTGGAGTGAGCAGAGCAATCAGCCCCA	29696	700	1128	2312
AGGAGATTCGGCAGCTTATTTCTGTGCCAGCTCACCCGACAGGTATAGCAATCAGCCCCA	8105	31347	6922	7816
CTCCCAGACATCTGTGTACTTCTGTGCCATCAGTGAAGGACAGGGGAAAGGCTACGAGCA	28469	9264	7721	10141
AAAGAACCCGACAGCTTTCTATCTCTGTGCCAGTAGTACGGGACTAGCGCCCGGGGAGCT	14365	5355	22880	6019
CTCGGCCGTGTATCTCTGTGCCAGCAGACCCGGGACAGGGGGCGCGGTGGGCAATGAGCA	9853	24293	14576	8259
AGAGCGGGGGGACTCAGCCGTGTATCTCTGTGCCAGCAGCTTAACAGGGGATCGTGGCTA	0	415	18588	2826
AGACAGCAGCATATATCTCTGCAGCGTACGGACAGCCCAAGGAGGGTTGAACACTGAAGC	1889	889	17305	14377
CCAGACATCTGTGTACTTCTGTGCCAGCAGTTCGCTAGCGGGAGGGTGGACAGATACGCA	3611	21965	3645	18599
GGGGGACTCGGCCCTTTATCTTTGCGCCAGCAGCTTTGGACTTACGAACACCGGGGAGCT	10415	3816	15850	19076
GCGGGACTCGGCCATGTATCGCTGTGCCAGCAGCTTAGAACCAGGCCGGAATGAAAACCT	17981	1217	1698	0
TGCTCCCTCCCAGACATCTGTGTACTTCTGTGCCAGCAGTTACGGGGGGGCTGATGGCTA	6695	1812	3191	18537
CCAAAAGAACCCGACAGCTTTCTATCTCTGTGCCAGTAGTGACCAGAATAATTCACCCCT	4815	1690	13924	0
GACATCTGTGTACTTCTGTGCCAGCAGCTCTCCGACTAGCGGGAGGGCCGGAAATGAGCA	5516	696	13213	4484
GCGGGACTCGGCCATGTATCGCTGTGCCAGCAGCCCGGAACCCGGGACAGTATACGAGCA	15275	13829	2190	6655
AAAGAACCCGACAGCTTTCTATCTCTGTGCCAGTAGTATTAGTAACGACTTGGTAGAGCA	9845	16403	737	8997
CAGTGCCCATCCTGAAGACAGCAGCTTCTACATCTGCAGTGCTAGAGATCGTGATGGCTA	14785	1844	530	5264
CTCCCAGACATCTGTGTACTTCTGTGCCATCAGTGCATCGGGGGCGCTGAGCACTGAAGC	4269	11872	1029	15090
GCCAGAAGACTCAGCCCTGTATCTCTGCGCCAGCAGCCAAGGGCCCACAGGGGAGCGGGC	0	0	0	14681
AGCCATGTATCGCTGTGCTAGCAGCTTAGGCCCAAAGGGGGGAGCGAACACCGGGGAGCT	1908	1727	11404	11686
GGAGCTGGGGGACTCGGCCCTTTATCTTTGCGCCAGCAGCTTGCGGGGGAACACTGAAGC	2170	1360	3316	13528
GGACTCGGCCATGTATCTCTGTGCCAGCAGCGACCCCACCGGACAGGGGCGTCGTGGCTA	3683	1678	10781	851
GCGGGGGGACTCAGCCGTGTATCTCTGTGCCAGCAGCCCAGGGACATCACTTTACGAGCA	1246	13107	1715	2288
CTCGGCCATGTATCTCTGCGCCAGCAGCTTAAGTATAGGGGGGTTTGGGGCCAACGTCCT	11225	0	0	0
AGACAGCAGCTTCTACATCTGCAGTGCTAGAGAGACTAGCGGCTTAGGGATCGAGACCCA	599	1922	385	11742
CCCGACAGCTTTCTATCTCTGTGCCAGTAGTATAGCTGGGGCTCCCTCTGGAAACACCAT	11088	0	0	209
GGAGGATTCTGGAGTTTATTTCTGTGCCAGCAGCCAAGACTGGATCTCCACAGATACGCA	4851	1726	4884	11455
TCCCTCCCAGACATCTGTGTACTTCTGTGCCAGCAACCCGGGACAGTATAATTCACCCCT	0	122	9067	1149
ATCTGTGTACTTCTGTGCCAGCAGCCCCCATCATCCAGGGGACAGGAGCAATCAGCCCCA	10298	3118	1277	5698
GCTGGGGGACTCGGCCCTGTATCTCTGTGCCAGCACCGGACCCGAGGAGGCCAACGTCCT	10138	9791	4696	1372
ACCCTCTCAGACATCTGTGTACTTCTGTGCCAGCAGATTGGGACAGGAGAACACTGAAGC	1253	4379	4621	10479
GGACTCGGCCGTGTATCTCTGTGCCAGCAGCTCAGGGACAGGGGTTCTGAACACTGAAGC	2473	515	1402	10140
CTTGGAGCTGGGGGACTCGGCCCTTTATCTTTGCGCCAGCAGCGCGGGGTCCTACGAGCA	733	318	723	10103
GTTGCTGGGGGACTCGGCCCTCTATCTCTGTGCCAGCAGCTCCGACAGCCACACTGAAGC	6623	4508	7518	9326
GGGGGACTCGGCCATGTATCTCTGTGCCAGCAGCCCGCTAGCGGGAGGTGGGGGTGAGCA	1054	2790	7522	4495
GGGGGACTCAGCTGTGTATCTCTGTGCCAGCAGCTTATCGGGGCGATTGGATGAAAAACT	1786	9537	2553	0
GTTGCTGGGGGACTCGGCCCTGTATCTCTGTGCCAGCAGCTTAGGGCGGAACACTGAAGC	689	387	3924	8954
TTTCTATCTCTGTGCCAGTAGTATGGTAGGGCTGGGGTTGGTGTCTTTGAGAGATACGCA	1692	2767	832	8886
TGCTCCCTCCCAGACATCTGTGTACTTCTGTGCCAGCAGTCTGGTAGGGCCCGGGGAGCT	3085	1401	7114	6352
GGACTCGGCCGTGTATCTCTGTGCCAGCAGCATAACAGGGGGCGCAGGAAATTCACCCCT	2053	9007	0	2105
AAAGAACCCGACAGCTTTCTATCTCTGTGCCAGTAGTGGACTAGCGGGAGAGTGGGAGCA	8178	5340	2124	6298
GGACTCGGCCCTTTATCTTTGCGCCAGCAGCTTGGTTCAGGGACCTAGCACAGATACGCA	0	393	727	8543
TGCCCATCCTGAAGACAGCAGCTTCTACATCTGCAGTGCTAGCCCCAGGGCAGGGACGCA	1273	828	6929	1279
AAAGAACCCGACAGCTTTCTATCTCTGTGCCAGTAGTATGGCGGGGGGGCTGGATGAGCA	8036	304	528	1817
CTTCTACATCTGCAGTGCGACGACTGGACTAGCGGGAAAATCTTACTCCTACAATGAGCA	316	635	3807	8219
CAGCTCCCAGACATCTGTGTACTTCTGTGCCATCGGGACCAGCGGGGGGACCTACGAGCA	1656	788	5126	8172
GGACTCGGCCGTGTATCTCTGTGCCAGCAGCTTAGACCTGCTACGACGAGAAGAGACCCA	2111	3566	0	8096
GAACCCGACAGCTTTCTATCTCTGTGCCAGTAGTATAGCAGGTCGGAGCACAGATACGCA	2665	3216	6585	5880
GCAGGAGGACTCCGCCGTGTATCTCTGTGCCAGCAGCCTTGAGACAGGTACCTACGAGCA	5439	6196	6540	6763
CTCGGCCATGTATCTCTGTGCCAGCAGCTTAGAGATCCATGGCTCCCAGGGGAACATTCA	7604	827	394	1763
GGCTGCTCCCTCCCAAACATCTGTGTACTTCTGTGCCAGCAGTTACTCAGCGGGTGAGCA	6186	8289	1665	5316
GCTGGGGGACTCGGCCCTTTATCTTTGCGCCAGCAGCTTGGTTGACTCCAAAAACATTCA	0	78	6455	1134
AGAGCAGGGGGACTCGGCCATGTATCTCTGTGCCAGCAGCTTAATTGAGGGGGGTGAAGC	481	8149	1831	4040
GCGGGACTCGGCCATGTATCGCTGTGCCAGCAGCTTAGAACCAGGCCGGAATGAAAAGCT	7358	0	0	0
AAAGAACCCGACAGCTTTCTATCTCTGTGCCAGTAGGAACCAGGGGTCAAAAAACATTCA	0	157	6275	614
GCAGCGGGACTCGGCCATGTATCGCTGTGCCAGCAGCTTAGTTTCAGGGGATAAGCCCCA	0	1229	6047	0
CCAGACATCTGTGTACTTCTGTGCCAGCAGTGAATATATTGGGACAGGGGGTCTCGGCTA	4215	7681	956	3493
CCAAAAGAACCCGACAGCTTTCTATCTCTGTGCCACAGAATGGACTGTGAACACTGAAGC	796	1938	2484	7227
CCCTGAAGACAGCAGCATATATCTCTGCAGCGTTAAGTTGCTAAACTCACCCAATGAGCA	0	0	0	7129
CACAGAGCAGGGGGACTCGGCCATGTATCTCTGTGCCAGCAGCTTGGGGGGTGAGGGCTA	823	317	5795	0
GGACTCGGCCCTTTATCTTTGCGCCAGCAGCGCCGAGGACACCCTTAGCACAGATACGCA	5912	4474	3618	6779
AGATTCGGCAGCTTATTTCTGTGCCAGCTCACCACCCCCGGACACCTCCACCGGGGAGCT	1909	1385	710	6617
CCAGACATCTGTGTACTTCTGTGCCATCAGTGCCCCGGATAGCGGGACGACCTACGAGCA	0	1649	453	6509
CTCGGCCCTCTATCTCTGTGCCAGCAGCTTGGGTTCTAGCGGTCTTCTCTCCTACGAGCA	6213	163	1362	494
GGACTCGGCCGTGTATCTCTGTGCCAGCAGCTTAGACTTTAGCGGGCGCACCGGGGAGCT	6175	335	0	0
CTCGGCCGTGTATCTCTGTGCCAGCAGCTTACGGATCGGGGGGGCAACTAATGAAAAACT	0	0	0	6263
AGTTTATTTCTGTGCCAGCAGCCAAGGACTAGCGGGACTTACCCCTAGCACAGATACGCA	5461	4122	0	6239
GTCGGCTGCTCCCTCCCAAACATCTGTGTACTTCTGTGCCAGCAGTCCTCAAGAGACCCA	0	0	5086	5346
GGGGGACTCAGCCGTGTATCTCTGTGCCAGCAGCCTAACGGCGGGAGAATCAGATACGCA	5941	3250	0	5929
AAAGAACCCGACAGCTTTCTATCTCTGTGCCAGTAGTACGGGACCCCTGATGTCTGAAGC	1781	589	5070	0
GGTAGTGCGAGGAGATTCGGCAGCTTATTTCTGTGCCAGCTCACCCCAGGGTGGGGGGGC	471	198	3543	6007
CAACATGAGCCCTGAAGACAGCAGCATATATCTCTGCAGCTCACAGGTCACCGGGGAGCT	726	2163	4880	0
TCCCTCCCAGACATCTGTGTACTTCTGTGCCAGCAGAGGAGGGACAGGGAAGTACGAGCA	180	717	3528	5875
TCCCTCCCAGACATCTGTGTACTTCTGTGCCAGCAGTTACGAGGGCGGCAATCAGCCCCA	0	0	4784	5578
TGCTGCCTCCTCCCAGACATCTGTATATTTCTGCGCCACCCAGGGGGTCCCCTACGAGCA	1857	563	4767	1211
GGAGGACTCAGCCATGTACTTCTGTGCCAGCAGTGGCTTCACAGGGAACACCGGGGAGCT	5531	3500	0	680
AGAAGACTCGGCCCTGTATCTCTGTGCCAGCAGCCAAGATGGGGGGGCCCGGGAAAAACT	711	2319	1737	5783
TCCCTCCCAGACATCTGTGTACTTCTGTGCCAGCAGTTACCACAGTAGCTGGCAGCCCCA	1812	769	4712	5629
CCAGACATCTGTGTACTTCTGTGCCAGCAGTTACTCGATTAGCGGGGGGGCCGAGACCCA	333	3349	3909	5728
GCAGCGGGACTCGGCCATGTATCGCTGTGCCAGCAGCCTCAGGGTGGGCACCGGGGAGCT	1573	5910	1815	2641
GCAGGAGGACTCGGCCGTGTATCTCTGTGCCAGCAGCCCATACCAGGGTGTGTATGGCTA	396	2055	4614	0
GGGGGACTCAGCCGTGTATCTCTGTGCCAGCAGCTTAATACCAGGGGCCACCTACGAGCA	0	146	0	5595
TCCTGAAGACAGCAGCTTCTACATCTGCAGTGCTAGAAAACAGGGAGCCTACAATGAGCA	871	452	1715	5592
TCCTGAAGACAGCAGCTTCTACATCTGCAGTGCTACTCCAGGGATTGGCGACACTGAAGC	518	700	264	5581
TCCCTCCCAGACATCTGTGTACTTCTGTGCCAGCAGTCCGCGGGGACTCTACAATGAGCA	167	312	4275	2176
AAAGCTGGAGGACTCAGCCATGTACTTCTGTGCCAGCATTGCATCGGCTACCGGGGAGCT	0	615	4271	2155
AGTGCGAGGAGATTCGGCAGCTTATTTCTGTGCCAGCTCACCTGGACAGGGGGAAAAACT	121	2558	1370	5167
GCGGGACTCGGCCATGTATCGCTGTGCCAGCAGCTTAGAGCCAGGGAGGAATGAAAAACT	3178	5389	2353	3832
GGAGCTGGGGGACTCGGCCCTTTATCTTTGCGCCAGCAGCTTGGCTTCCAACACTGAAGC	4899	1688	3693	3131
GCGCACAGAGCAGGGGGACTCGGCCATGTATCTCTGTGCCAGCGTCGGGGACTACGAGCA	433	1410	0	5118
GGGGGACTCGGCCATGTATCTCTGTGCCAGCAGCTCAACTAGCGGGAGGTCCTACGAGCA	4643	1522	4145	4512
CATGAGCCCTGAAGACAGCAGCATATATCTCTGCAGCGCGTTTATTTGGCAGGGTGAAGC	2234	491	4116	4156
AAAGAACCCGACAGCTTTCTATCTCTGTGCCAGTAAAATAGGACCGGGGACCTATGGCTA	1518	0	4076	1114
ACAGCAGGAGGACTCGGCCGTGTATCTCTGTGCCAGCAGCCCGGAGGGGGACTATGGCTA	1118	5125	2914	1851
TCCCTCCCAGACATCTGTGTACTTCTGTGCCAGCATTACAGGGGATTTTCCAGATACGCA	272	2065	1311	4883

## Sheet: EV003
Tumour region	R1	R3	R6	R10
Total reads	406374	618863	891378	513132
Sequence
GACATCTGTGTACTTCTGTGCCAGCAGTGAACTCGGAGACGGGGGAGGCACAGATACGCA	0	0	63045	0
CCCTGAAGACAGCAGCATATATCTCTGCAGCGTTGGAACGGGGGGAACTAATGAAAAACT	15477	0	1516	2427
CCAGACATCTGTGTACTTCTGTGCCAGCAGTGAATCTCCAGGGAACCCCGCAGATACGCA	13973	5766	8317	5039
TCCCTCCCAAACATCTGTGTACTTCTGTGCCAGCAGTTACGAGGGACAGTTGATGGCAGC	11194	0	3491	0
CCAGACATCTGTGTACTTCTGTGCCAGCAGTTCCGGGACGCCGGGGCCGTTAAACACCAT	0	0	22229	1028
TCTCAGTGACTCTGGCTTCTATCTCTGTGCCTGGAGGAGGGGGCGGGTGAACACTGAAGC	9726	0	354	0
AGACAGCAGCATATATCTCTGCAGCGTGAACCCGGGACAGGGACAGAGAGGGTATGGCTA	9535	0	0	0
CAGTGACTCTGGCTTCTATCTCTGTGCCTGGAGTATCAGTGATCTAGCCAAAAACATTCA	9485	681	2947	1958
GGACTCGGCCATGTATCTCTGTGCCAGCAGCCAGTCTACAGGGAACCTCAGAGAAAAACT	7041	0	122	0
TGCTCCCTCCCAGACATCTGTGTACTTCTGTGCCAGCAGTTTCCAGGGGGGGAATGAGCA	3181	5736	847	8504
AAAGCTGGAGGACTCAGCCATGTACTTCTGTGCCAGCAGTGACCCCTACACCGGGGAGCT	0	6246	13886	0
GACATCTGTGTACTTCTGTGCCAGCAGGCGGACAATAACAGGTGCAACTAATGAAAAACT	6269	0	0	0
GGGGGACTCGGCCATGTATCTCTGTGCCAGCAGCTTAACGGGGGCGGGCAATCAGCCCCA	6079	2860	8938	2939
CTCCCAGACATCTGTGTACTTCTGTGCCAGCAGTTACTTCCAGACTAGGGCCGGGGAGCT	5918	0	0	0
CCAAAAGAACCCGACAGCTTTCTATCTCTGTGCCAGTAGTCCACCAGTATACAATGAGCA	5829	699	233	267
GGAGGACTCGGCCGTGTATCTCTGTGCCAGCAGCTCCCCACTAGCGTCTACAGATACGCA	1028	2813	6532	7101
GGACTCAGCCATGTACTTCTGTGCCAGCAGTGACGGGGGCCCCACACTGGGGCAGCCCCA	5609	0	185	421
CTCCCAGACATCTGTGTACTTCTGTGCCATCAGTGAGTCGGGGACCGTGAACACTGAAGC	5589	5421	969	2547
GAACCCGACAGCTTTCTATCTCTGTGCCAGTAAGGCGGCGGGCAGATTTAATGAAAAACT	5555	0	831	1888
GGCCCAAAAGAACCCGACAGCTTTCTATCTCTGTGCCAGTATCGGGACAGGGGGCGAAGC	5467	0	0	0
AGAACCCAGGGACTCAGCTGTGTACTTCTGTGCCAGCAGTTTGGGGGGGACCGGGGAGCT	5466	4862	10234	4365
GGCTGCTCCCTCCCAAACATCTGTGTACTTCTGTGCCAGTGCGGGGGCGAACTATGGCTA	0	0	11866	0
CCAGACATCTGTGTACTTCTGTGCCAGCAGTTACAACGGGGGCGCGATGAACACTGAAGC	5388	0	224	1017
TCCCTCCCAGACATCTGTGTACTTCTGTGCCAGCAGCAAACAGGGGTGGGACACTGAAGC	5376	0	193	0
CAGCTCCCAGACATCTGTGTACTTCTGTGCCGTACAGCGGGGGGGGAACACCGGGGAGCT	5314	0	0	0
TCTCTGTGCCAGCAGCATGACAGGACTAGCGGGAGAGCCAAGGATATTCACAGATACGCA	0	0	0	6643
GGACTCGGCCGTGTATCTCTGTGCCAGCAGCCGCGGTGTAGGGGCTGGGGCCAACGTCCT	5014	5569	0	381
GCGAGGAGATTCGGCAGCTTATTTCTGTGCCAGCTCCCATTCGATGGGTAGCACTGAAGC	5014	0	0	0
ACAGCAGGAGGACTCCGCCGTGTATCTCTGTGCCAGCAGCTTAGGACAGGCCTACGAGCA	3890	2065	10477	4753
AGGAGATTCGGCAGCTTATTTCTGTGCCAGCTCCGCGACAGGGGGGAAATATCAGCCCCA	4684	0	226	0
CAGCAGCATATATCTCTGCAGCGTTGAAGATTTAGGGGACTATCGCTCTGGAAACACCAT	0	7008	608	1720
GGACTCAGCCATGTACTTCTGTGCCAGCTTTGGTTATGAGGGCTCTGGGGCCAACGTCCT	488	5598	4216	5778
AACATCTGTGTACTTCTGTGCCAGCAGTTACGGGTTCTTTAGCGGGAGGATTGATACGCA	4522	0	0	0
GAGCCCTGAAGACAGCAGCATATATCTCTGCAGCGTTGAGACTAGCAGAGACTACGAGCA	4396	493	380	76
CAGTGACTCTGGCTTCTATCTCTGTGCCTGGAGTGTTCAGGGCCGGAAGCTTTCACCCCT	4347	0	758	388
TGGAGTTTATTTCTGTGCCAGCAGCCGCCGACAGGGGAGAGCCGCCATGAACACTGAAGC	4044	0	0	0
TGCTCCCTCCCAAACATCTGTGTACTTCTGTGCCAGCATTGACTTTAGCACAGATACGCA	0	0	329	4981
CTCCCAGACATCTGTGTACTTCTGTGCCATCAGTGAGTCGGGGACGGTGAACACTGAAGC	3874	3017	1169	822
CTCCCAGACATCTGTGTACTTCTGTGCCAGCAGTTACTCGGGCCGCTCTCAAGAGACCCA	3727	0	53	815
CTCCCAGACATCTGTGTACTTCTGTGCCAGCAGTTATCAGGGAGTTGTTGTCGGGGAGCT	450	5610	3489	1522
GGCTGCTCCCTCCCAGACATCTGTGTACTTCTGTGCCAGCAGTTACGGGAGCTCGGAGCA	3619	0	0	0
GTTGCTGGGGGACTCGGCCCTCTATCTCTGTGCCAGCAGTATGCAGGGGGAATATGGCTA	3581	0	55	694
GCTGGAGGACTCAGCCATGTACTTCTGTGCCAGCAAATACACAGGAGCCTCCTACGAGCA	3575	0	0	0
CAGCAGCATATATCTCTGCAGCGTTCTCGGTGGGACAGGGGGCGTCGGGTTAAATACGCA	3548	0	9	0
TGAAGACAGCAGCATATATCTCTGCAGCGCGCAGTCCGGGACTAGCGTTGACGGGGAGCT	0	5358	0	0
TGAAGACAGCAGCTTCTACATCTGCAGTGCAATCGACCCCGGGACAGGGGGAACTGAAGC	3517	0	0	0
CCAAAAGAACCCGACAGCTTTCTATCTCTGTGCCAGTAGTGTCAGGTCCACAGATACGCA	0	0	0	4337
CTCTGGCTTCTATCTCTGTGCCTGGAGTGTTAGGGACAGGGCTAGGGGCAATCAGCCCCA	3375	0	29	0
GGCCCTTTATCTTTGCGCCAGCAGCTTGACCCCTAGGACAGGGGATAGGAACTATGGCTA	3299	0	180	637
CTCGGCCCTGTATCTCTGTGCCAGCAGCTTGGGGACTAGCGGGGGGGCAGGGGAGACCCA	3247	0	0	0
TCCCTCCCAAACATCTGTGTACTTCTGTGCCAGCAGCCCCTCGGGAGGCACCTACGAGCA	3241	0	4	0
TCTCAGTGACTCTGGCTTCTATCTCTGTGCCTGGAGTGTACAAGGGTTCAAAAACATTCA	3113	0	0	0
GCAGCCAGAAGACTCAGCCCTGTATCTCTGCGCCAGCAGCCAAGGTGGGGCCAACGTCCT	0	0	6826	360
CCAAAAGAACCCGACAGCTTTCTATCTCTGTGCCAGTAGTATTAGGTCTAGCTACGAGCA	0	4686	0	0
AGATTCGGCAGCTTATTTCTGTGCCAGCTCACCAAAACCAGGGTCTGGGGCCAACGTCCT	0	4648	816	571
GGACTCGGCCATGTATCTCTGTGCCAGCAGCCCGCTTTTTGGGCCTATCACCTACGAGCA	2996	0	391	0
CCCTGAAGACAGCAGCATATATCTCTGCAGCGTTGGACAGGGTGGGACTAATGAAAAACT	0	0	6541	0
CTCCCAGACATCTGTGTACTTCTGTGCCAGCAGTGAAGGTGGGAGGGCCTACAATGAGCA	0	0	6476	1808
CTTGTTGCTGGGGGACTCGGCCCTCTATCTCTGTGCCAGCAATCAGGGTTTCTACGAGCA	2951	0	0	0
TGAGGACTCGGCCGTGTATCTCTGTGCCAGCAGCCCTGCGGTGGTACCCTACAATGAGCA	0	0	6456	181
CCAGACATCTGTGTACTTCTGTGCCAGCAGTTACGGGGGACAGGGCCGGTGGAATGAGCA	2897	0	262	0
CAGTGACTCTGGCTTCTATCTCTGTGCCTGGAGTGTAAAGGGGCGAGGGAACTATGGCTA	2891	1861	349	274
CCAGACATCTGTGTACTTCTGTGCCAGCAGTGAAGAGTGGGGTCCGGGCAATCAGCCCCA	2890	0	933	1244
GGGGGACTCGGCCCTTTATCTTTGCGCCAGCAGCACCTCGACAAACATGAACACTGAAGC	394	0	0	3566
GCGAGGAGATTCGGCAGCTTATTTCTGTGCCAGCTCACCACTTCCCGGGGACACTGAAGC	0	4294	0	0
GAACCCGACAGCTTTCTATCTCTGTGCCAGTAGTATAGACCCTAGGAGTTTTCAGCCCCA	2317	4168	1697	685
CATGAGCCCTGAAGACAGCAGCATATATCTCTGCAGCGCTACCCCCCAGGACAGCCGGCA	0	4140	0	0
ACCCTCTCAGACATCTGTGTACTTCTGTGCCAGCCGATTCCAAGACCGGAACACTGAAGC	0	4067	67	0
CTCCCAGACATCTGTGTACTTCTGTGCCAGCAGTGTAAATGGGAGATCGAAAGAGACCCA	2659	0	486	162
GCTCCTTCTCAGTGACTCTGGCTTCTATCTCTGTGCCTGGAGTGTAGGGAGCGGGGAGCT	0	0	0	3352
CAGGGACTCAGCTGTGTATTTTTGTGCTAGTGGAATCCGGGACGGAACAAATGAAAAACT	0	0	5782	0
AGGAGATTCGGCAGCTTATTTCTGTGCCAGCTCACTGGTGGCAGGGGACAACTATGGCTA	2622	0	0	0
ACAGCAGGAGGACTCGGCCGTGTATCTCTGTGCCAGCAGCTTATACGGGGTTGTACGAGC	0	3907	43	0
CAACATGAGCCCTGAAGACAGCAGCATATATCTCTGCAGCGTCAAGAACACCGGGGAGCT	0	3901	1072	0
CCCGACAGCTTTCTATCTCTGTGCCAGTAGTATAGGAGGACAGGGGTATAGTTCACCCCT	2523	0	0	0
TCCCTCCCAGACATCTGTGTACTTCTGTGCCAGCAGGCCGGGACAGGGCTTTAATGAGCA	0	3841	85	678
CCCGACAGCTTTCTATCTCTGTGCCAGTAGTATGCCCCGGACAGGGGTGAGCGGGGAGCT	2522	0	0	0
GCTGGGGGACTCGGCCCTTTATCTTTGCGCCAGCAGCTTGGACCAGAACACCGGGGAGCT	2505	0	820	219
GGGGGACTCGGCCATGTATCTCTGTGCCAGCAGCTCAGGGGGCCCCGGGGATCAGCCCCA	0	0	5486	2436
TCCCTCCCAGACATCTGTGTACTTCTGTGCCAGCAGTACAGGGACAGGGACTGAAAAACT	0	3793	0	260
TCCCTCCCAGACATCTGTGTACTTCTGTGCCAGCAGTTTTGAGGGGGAGAACACTGAAGC	0	3746	0	0
TCCCTCCCAGACATCTGTGTACTTCTGTGCCAGCAGTTACTCCCTTCTTCGCAATGAGCA	2356	0	0	0
CACACAGCAGGAGGACTCGGCCGTGTATCTCTGTGCCAGCAGCTCTACCTGGGGGGAGCT	0	3568	0	0
CCAGACATCTGTGTACTTCTGTGCCAGCAGTCCAACACTAGTGGGTAAACCGGATACGCA	0	3514	3894	0
GGACTCGGCCGTGTATCTCTGTGCCAGCAGCTTAGAGGGACGGGGTCTCAATCAGCCCCA	0	3513	167	1075
CCAAAAGAACCCGACAGCTTTCTATCTCTGTGCCAGTAGTATTAGGAGCACCGGGGAGCT	2301	0	0	0
TCCCTCCCAGACATCTGTGTACTTCTGTGCCAGCAGTTACTCAGGGGACGATCAGCCCCA	0	3502	418	987
CATGAGCCCTGAAGACAGCAGCATATATCTCTGCAGCGCTCAATTCATGAACACTGAAGC	0	0	525	2882
AGTGCGAGGAGATTCGGCAGCTTATTTCTGTGCCAGCTCACCCGTGGTTTCCGGGGAGCT	0	3467	0	0
GAGCCCTGAAGACAGCAGCATATATCTCTGCAGCGCCAGGGACAGCCTGGGAGAGACCCA	0	3436	0	0
AAAGCTGGAGGACTCAGCCATGTACTTCTGTGCCAGCAGCGGGCTTAACACCGGGGAGCT	2225	0	0	0
GGACTCGGCCCTTTATCTTTGCGCCAGCAGCTGGGGGACAGGGGGCGTTATCTATGGCTA	2224	0	0	0
GGAGGACTCCGCCGTGTATCTCTGTGCCAGCAGCAGGACCGGGACAGGGGACTACGAGCA	2206	0	0	0
GCTCCTTCTCAGTGACTCTGGCTTCTATCTCTGTGCCTGGACGAAAGAGAACACTGAAGC	0	0	100	2736
CATGAGCCCTGAAGACAGCAGCATATATCTCTGCAGCGTTGAAAAGGAGAGCTACGAGCA	0	0	37	2734
TCCTGAAGACAGCAGCTTCTACATCTGCAGTGCTAGGGAAGACAGGGGTAATTCACCCCT	2164	301	302	653
GGACTCCGCCGTGTATCTCTGTGCCAGCAGCTTCCTACCGGTCAGCTCTGGAAACACCAT	0	3263	0	0
GGACTCGGCCCTCTATCTCTGTGCCAGCAGCTTGTTCGCAGGGCTTAGCAATCAGCCCCA	2141	0	0	73
CCTCCTCAGTGACTCTGGCTTCTATCTCTGTGCCTGGAGTTCCCTTTTCACCGGGGAGCT	0	3200	0	0
TGAGGACTCGGCCGTGTATCTCTGTGCCAGCAGCTTTGGGACTATTAGCACAGATACGCA	2099	0	481	0

## Sheet: EV004
Tumour region	R2	R3	R4	R6
Total reads	199725	838404	372847	327218
Sequence
CCATCCTGAAGACAGCAGCTTCTACATCTGCAGTGCCCGCAGGGTGGACAAAAACATTCA	0	0	0	74728
CCTTCTCAGTGACTCTGGCTTCTATCTCTGTGCCTGGAGTGTATCCGTCACCGGGGAGCT	1522	88987	15736	4091
GCTGGGGGACTCAGCCCTGTACTTCTGTGCCAGCAGCTCCTCAACTCAGGGGCAGACCCA	1074	76405	2214	334
GCTCCTTCTCAGTGACTCTGGCTTCTATCTCTGTGCCTGGAGTGATTCGCCTTACGAGCA	1203	63001	71	0
CAACATGAGCCCTGAAGACAGCAGCATATATCTCTGCAGCGTTGGATCGGATGGCTGGGC	0	0	0	19168
AGAGCTTGGGGACTCGGCCGTGTATCTCTGTGCCAGCAGCTTAGGGGACGGCGGAGGCTA	1334	6589	94	15453
GCTCCTTCTCAGTGACTCTGGCTTCTATCTCTGTGCCTGGAGTCTCCTCACCGGGGAGCT	651	35148	0	0
GAAGCTCCTTCTCAGTGACTCTGGCTTCTATCTCTGTGCCTGGGATACAGGGATTGGCTA	3177	34257	6217	305
GGCTGCTCCCTCCCAGACATCTGTGTACTTCTGTGCCAGCAGTCTCACAAACACTGAAGC	43	8931	0	11825
AGAGCAGGGGGACTCGGCCATGTATCTCTGTGCCGGATCGACAGGGGGGTACACTGAAGC	1184	28875	2052	0
CCCTGAAGACAGCAGCATATATCTCTGCAGCGTTGTGCGGGGGGGGATACAAGAGACCCA	748	4501	3681	9848
GACATCTGTGTACTTCTGTGCCAGCAAGTTACGGGACGGCTTAGAGAACACCGGGGAGCT	5775	6390	0	0
TCCCTCCCAGACATCTGTGTACTTCTGTGCCAGCAGGTGGCAGGGGGCGGGACAGCCCCA	329	0	6633	8342
CCAGACATCTGTGTACTTCTGTGCCAGCAGTGAAGCCGGCTGGGAAGGGGGATATGGCTA	225	20241	3029	0
CCAGACATCTGTGTACTTCTGTGCCATCAGCCAAGGTCGTCAGGGTTTAGCCGGGGAGCT	0	0	0	7811
GGAGGACTCCGCCGTGTATCTCTGTGCCAGCAGCCCAAGCGGGGGGGCTTGGAATGAGCA	793	19951	0	68
GCTTGAGGACTCGGCCGTGTATCTCTGTGCCAGCAGCCTAGGGTGGGGGACCGGGGAGCT	0	3679	0	7530
GGAGGACTCCGCCGTGTATCTCTGTGCCAGCAGCTTAGCGAGGACCTCCTACAATGAGCA	317	18970	0	447
CTCCCAGACATCTGTGTACTTCTGTGCCAGCAGGGGGGTGACTAGCGGCAAAAACATTCA	0	0	7876	0
TGCTCCCTCCCAGACATCTGTGTACTTCTGTGCCAGCAGCCAACAGGGGAACACTGAAGC	146	0	0	6862
AAAGAACCCGACAGCTTTCTATCTCTGTGCCAGTAGCGGTCCGGGACAGGGGCACGCCCT	966	0	7715	0
CAGTGACTCTGGCTTCTATCTCTGTGCCTGGGACGGTTACAGCTCTGGGGCCAACGTCCT	0	17337	0	0
GCTCCTTCTCAGTGACTCTGGCTTCTATCTCTGTGCCTTATCGACTAGCACAGATACGCA	357	16356	7697	0
TGCTCCCTCCCAGACATCTGTGTACTTCTGTGCCAGCAGACGGACAGGGGGGACTGAAGC	0	0	7394	0
CAGGGACTCAGCTGTGTATTTTTGTGCTAGTGGCTACTCGGGGGCCATGAACACTGAAGC	0	0	0	6270
GCAGGAGGACTCCGCCGTGTATCTCTGTGCCAGCAGCTTATGGGCTCGCACAGATACGCA	0	2809	6827	0
CTCGGCCATGTATCTCTGTGCCAGCAGCTCGACATCCGGGCCGGGACGGAACACTGAAGC	0	0	0	5949
CCAAAAGAACCCGACAGCTTTCTATCTCTGTGCCAGTCGACCGTCTCGGAACTATGGCTA	0	0	0	5806
AGATTCGGCAGCTTATTTCTGTGCCAGCTCTCCGGGACAGGGATCGTTGAACTATGGCTA	0	0	0	5623
GGCTGCTCCCTCCCAGACATCTGTGTACTTCTGTGCCAGCAGCCAACAGGGGGAGACCCA	0	0	6401	0
CTCCGCCGTGTATCTCTGTGCCAGCAGCGCCTCCGGGACAGGGGGCTTTGCCGGGGAGCT	0	0	0	5533
GGAGCTGGACGACTCGGCCCTGTATCTCTGTGCCAGCAGCCCTCCTAGCACAGATACGCA	0	0	6225	0
CAGCTCCCAGACATCTGTGTACTTCTGTGCCGTAAACAGGGGAGGGAGATACACTGAAGC	0	0	0	5382
CAACCAGACAGCTCTTTACTTCTGTGCCACCAGTGTGGGACAGGGGGAGGTCAATGAGCA	3240	2153	283	0
CCAGACATCTGTGTACTTCTGTGCCAGCAGTCCGACCGGACAGGAGAAGGAAGATACGCA	0	0	5937	0
CACACAGAAGGAGGACTCCGCCGTGTATCTCTGTGCCAGCAGCGACTACACCTACGAGCA	0	0	0	5197
GTACTTCTGTGCCAGCAGTCTGAATGGAGGGGCTCCCTTTTATTTTATGAACACTGAAGC	0	0	5850	0
GGGGGACTCGGCCCTTTATCTTTGCGCCAGCAGCGACCCCGGGGACAGCTTAAATGGCTA	0	0	5720	0
TCCCTCCCAGACATCTGTGTACTTCTGTGCCAGCAGTGTCGCAGGGGAGAACACTGAAGC	3039	270	1070	0
GGCCCTGTATCTCTGTGCCAGCAGCGAATACCATATCAGACCAGGGCCAGGGGGCGGCTA	0	0	5587	0
TGAGGACTCGGCCGTGTATCTCTGTGCCAGCAGCTCCGGGACAGGGTTGTACTATGGCTA	506	10831	561	4803
TGCTCCCTCCCAGACATCTGTGTACTTCTGTGCCAGCACCCGACAGGGGGGAAATGAGCA	0	0	0	4524
CTCCCAGACATCTGTGTACTTCTGTGCCAGCAGTTACTCGGACAGGACCCCATACGAGCA	0	0	0	4472
CTCCCAAACATCTGTGTACTTCTGTGCCAGCAACCACCGGGGGGCTGGCTCCTACGAGCA	0	0	0	4470
GAACCCGACAGCTTTCTATCTCTGTGCCAGTAGTACAGGGCGACAGGGGGAGGAAAAACT	627	439	5071	47
GCTGGGGGACTCAGCCCTGTACTTCTGTGCCAGCAGCTCCTCAACTCAGGGGCAGACGCA	0	10867	0	0
GGCCCTTTATCTTTGCGCCAGCAGCTTGACGTGGCGGGGGGGCGGAACCAAAAACATTCA	0	0	4686	0
GCTTGAGGACTCGGCCGTGTATCTCTGTGCCAGCAAACAACAGGCTAGCACAGATACGCA	0	0	4649	0
GGACTCGGCCCTCTATCTCTGTGCCAGCAGCTTGGGAGGGGGCAGGGTCAATCAGCCCCA	0	29	0	3956
GGAGCTGGGGGACTCAGCTTTGTATTTCTGTGCCAGCAGCTGGGGGTCCGGAAACACCAT	528	0	0	3830
GGAGGACTCGGCCGTGTATCTCTGTGCCAGCAGCTTAGGTGGGGGGGGCACCGGGGAGCT	0	0	4295	0
GACATCTGTGTACTTCTGTGCCAGCAGTTACTCGGGTGAAGCTTGGGACTACTATGGCTA	0	0	4244	0
CTCCCAGACATCTGTGTACTTCTGTGCCAGCAGTAACGGATTTTCTAGCACAGATACGCA	241	381	4200	0
TGCTCCCTCCCAGACATCTGTGTACTTCTGTGCCAGCACCCGGACAGGGAATTACGAGCA	0	0	4169	0
AAAGAACCCGACAGCTTTCTATCTCTGTGCCAGTAGCCTGGACAGTATAGATCAGCCCCA	0	0	4095	0
AGTGCGAGGAGATTCGGCAGCTTATTTCTGTGCCAGCTCAAGTGGGCGGCGGGAGACCCA	1774	0	4083	0
AGAGCAGGGGGACTCGGCCATGTATCTCTGTGCCAGCAGCTTAAAGGGGAGGGATGGCTA	0	0	3957	0
CTCCGCCGTGTATCTCTGTGCCAGCAGCTCCAATCAGGGGGCGGGGGGGAATCAGCCCCA	0	0	3822	0
AGAGCGGGGGGACTCAGCCGTGTATCTCTGTGCCAGCAGCTCCCCAGACACCGGGGAGCT	126	0	3790	0
AAAGAACCCGACAGCTTTCTATCTCTGTGCCAGTAGCGAGGACAGGGGGCGTGAAAAACT	0	0	3712	0
TCCCTCCCAGACATCTGTGTACTTCTGTGCCAGCAGTAAGGGGTTGGACACCGGGGAGCT	149	0	3677	0
GCAGCGGGACTCGGCCATGTATCGCTGTGCCAGCAGCTTAGAGGAGGGCTCCTACGAGCA	0	482	1301	3177
GGGGGACTCAGCCGTGTATCTCTGTGCCAGCAGCTTATTTGCGGGGGGCTACAATGAGCA	0	0	3592	0
GGGGGACTCGGCCCTGTATCTCTGTGCCAGCAGCTTGAGACAGGGGGCTTTTCAGCCCCA	0	0	0	3134
GCTCCTTCTCAGTGACTCTGGCTTCTATCTCTGTGCCTGGAGTGTACGAGCAGCGGAGCT	0	0	3555	0
GCCTGCAGAACTGGAGGATTCTGGAGTTTATTTCTGTGCCAGCAGCCAAGGAGGGGAAGC	0	1181	3538	0
AAAGAACCCGACAGCTTTCTATCTCTGTGCCAGTACCCCGACAGTGCTCACAGATACGCA	1888	1405	0	0
GGACTCGGCCGTGTATCTCTGTGCCAGCAGCTTAGTAGGGGGACCAAGCAATCAGCCCCA	0	0	3428	0
CGACTCGGCCCTGTATCTCTGTGCCAGCAGCTTGAGACTAGCGGGGGGCACAGATACGCA	0	0	3314	0
CTTCTATCTCTGTGCCTGGAGTAAGGAACTCGCTTTTATTGGTGTGATGAACACTGAAGC	0	0	3231	0
CCAGACATCTGTATATTTCTGCGCCAGCAGACCCCCCGGGGTTTACCTCTACTATGGCTA	1724	0	0	0
GCAGGAGGACTCGGCCGTGTATCTCTGTGCCAGCAGCTTAGCGACAGGGAACTATGGCTA	0	361	3147	0
GGCCGTGTATCTCTGTGCCAGCAGCCCCCAGGCGGGAGGAGGGGGTGGGACAGATACGCA	0	0	0	2759
GGACTCGGCCATGTATCTCTGTGCCAGCAGCCAGGGTCTAGTCGGGTTCGCAGATACGCA	0	0	3105	0
TTCGGCAGCTTATTTCTGTGCCAGCTCGCCAGGGACAGGGGGCACAAATAGAAATGAGCA	0	0	0	2724
TGCTCCCTCCCAGACATCTGTGTACTTCTGTGCCAGCAGCCGTGACAGGGGCTACGAGCA	0	0	3095	0
CAGTGACTCTGGCTTCTATCTCTGTGCCTGGGGACTAAGGACAGCCATCCAAGAGACCCA	0	0	3041	0
AGAACCCAGGGACTCAGCTGTGTACTTCTGTGCCATCAATAGCGGGGACACCGGGGAGCT	1629	2349	0	0
GGAGCTGGGGGACTCGGCCCTTTATCTTTGCGCCAGCAGCACCGGACAGGGGGGCATTCA	0	0	2882	0
CCAAAAGAACCCGACAGCTTTCTATCTCTGTGCCAGTAAAGGACAGGGGAACACTGAAGC	0	0	2870	0
CTCTCAGACATCTGTGTACTTCTGTGCCAGCAGTGACTCAGCGGGGGGCACAGATACGCA	130	0	2844	63
GCAGGGGGACTCGGCCATGTATCTCTGTGCCAGCAGCTTAGTTTTCGGGGTCTACGAGCA	0	0	0	2481
CCCGACAGCTTTCTATCTCTGTGCCAGTAGTATGGATCTAGCGGGCCAGACAGATACGCA	0	0	2789	0
TGAAGACAGCAGCTTCTACATCTGCAGTGCTAGAGATCTAGGACTAGCGGAAGAGACCCA	0	0	0	2441
CACCAACCAGACATCTATGTACCTCTGTGCCAGCAGCATACAGGGGGTTAGGTATGGCTA	0	0	0	2440
ACCCAGGGACTCAGCTGTGTACTTCTGTGCCAGCAGTAGTACAGGGAATAATTCACCCCT	1480	2865	475	2188
TACCAGCTCCCAGACATCTGTGTACTTCTGTGCCATCAGTGAGTCTGCTAGGGGTGAGCA	214	2489	2746	0
GGACTCGGCCGTGTATCTCTGTGCCAGCAGCTTAGTAGGGTTCCCGTCCAATTCACCCCT	1466	3124	0	201
TGTACCCTCTCAGACATCTGTGTACTTCTGTGCCAGCAGTGACTCAAGCACCGGGGAGCT	136	0	2664	0
AGAGCGGGGGGACTCAGCCGTGTATCTCTGTGCCAGCAGCTTAAGGGGTAGGGAGACCCA	0	0	2581	0
CCATCCTGAAGACAGCAGCTTCTACATCTGCAGTGCTAGGGGGGGAAGACACACTGAAGC	496	349	2522	0
GGACTCGGCCATGTATCTCTGTGCCAGCAGCTTAGCGTGGGGACTAACCCAAGAGACCCA	0	0	2461	0
GGCTGCTCCCTCCCAGACATCTGTGTACTTCTGTGCCAGCAGTCCCACGTCGGATACGCA	0	0	2450	0
TCCCTCCCAAACATCTGTGTACTTCTGTGCCAGCAGCGGGACTAGCGGGGCGGAGACCCA	0	0	2414	0
CCAAAAGAACCCGACAGCTTTCTATCTCTGTGCCAGTAGTCGGGGGGCCGAAGAGACCCA	1291	0	0	0
AAAGCTGGAGGACTCAGCCATGTACTTCTGTGCCAGCACAACTAGCGGGGGGGCCGGTCA	1283	0	0	0
ATCTGTATATTTCTGCGCCAGCAGTGTTGAGGAGTGGTGGCAGGGTTATAATTCACCCCT	0	0	2388	0
TCCCTCCCAGACATCTGTGTACTTCTGTGCCAGCGGGGTGGCAAACTACAATCAGCCCCA	0	0	2370	0
CACCTTGGAGCTGGGGGACTCGGCCCTTTATCTTTGCGCCAGCAGCTCCGGCCCCGATTA	102	0	2354	0
AAAGAACCCGACAGCTTTCTATCTCTGTGCCAGTAGTACCCGAGAGCGGAACACTGAAGC	0	0	2316	0
